# Supplementary material for: Selection of dual-channel supply chain cooperation mode of older adults care service under the government subsidy strategy
Source: PLoS One. 2025 May 12;20(5):e0320741. doi: 10.1371/journal.pone.0320741 (PMC12068659; doi:10.1371/journal.pone.0320741)
Supplement: S1 Data — (XLS) [file pone.0320741.s001.xls]

## Sheet: Sheet1
the optimal cooperation mode of offline service channels
pr^(d*)	pr^(c*)	pr^(tc*)	psr^(*)
20.6293	30.2532	33.5285	4.27291
20.5996	30.2156	33.4958	4.27573
20.5699	30.1779	33.4631	4.27855
20.5402	30.1403	33.4303	4.28137
20.5105	30.1027	33.3976	4.28419
20.4809	30.065	33.3649	4.28701
20.4512	30.0274	33.3322	4.28983
20.4215	29.9898	33.2995	4.29265
20.3918	29.9521	33.2668	4.29548
the optimal cooperation mode of online service channels
pe^(d*)	pe^(c*)	pe^(tc*)	pse^(*)
13.1203	2.15139	34.9597	2.15139
12.7835	2.14951	35.0366	2.14951
12.4467	2.14763	35.1135	2.14763
12.1099	2.14575	35.1905	2.14575
11.7731	2.14387	35.2674	2.14387
11.4363	2.14199	35.3443	2.14199
11.0995	2.14011	35.4213	2.14011
10.7627	2.13823	35.4982	2.13823
10.4259	2.13635	35.5751	2.13635
the optimal cooperation mode of dual channels
p^(d*)	p^(c*)	p^(tc*)	ps^(*)
33.7496	6.4243	65.2129	6.4243
33.3831	6.42524	65.2522	6.42524
33.0166	6.42618	65.2915	6.42618
32.6501	6.42712	65.3308	6.42712
32.2836	6.42806	65.3701	6.42806
31.9171	6.429	65.4094	6.429
31.5507	6.42994	65.4486	6.42994
31.1842	6.43088	65.4879	6.43088
30.8177	6.43183	65.5272	6.43183
